# Supplementary material for: Effects of Electrical Stimulation of Raphe Magnus on Locomotion and Selected Cognitive Abilities in Rats
Source: Int J Mol Sci. 2026 May 9;27(10):4215. doi: 10.3390/ijms27104215 (PMC13207257; doi:10.3390/ijms27104215)
Supplement: Supplementary file 1 [file ijms-27-04215-s001.zip]

Archive with 1 entries (1 files):
- ijms-4206452-supplementary.pdf
